# Supplementary material for: Gegen Qinlian standard decoction alleviated irinotecan-induced diarrhea via PI3K/AKT/NF-κB axis by network pharmacology prediction and experimental validation combination
Source: Chin Med. 2023 Apr 27;18:46. doi: 10.1186/s13020-023-00747-3 (PMC10134581; doi:10.1186/s13020-023-00747-3)
Supplement: Supplementary file 3 — Additional file 3: Material S2. Disease Protein genes of CID found from the Genecards database and the OMIM database. [file 13020_2023_747_MOESM3_ESM.xlsx]

## Sheet: Supplementary Material 5
Material S2. Disease Target genes of CID found from the Genecards database and the OMIM database
Targets	Database
CD44	the Genecards database and the OMIM database
ERBB4	the Genecards database and the OMIM database
NOXA	the Genecards database and the OMIM database
PINK1	the Genecards database and the OMIM database
UGCG	the Genecards database and the OMIM database
ERCC5	the Genecards database and the OMIM database
ZAP70	the Genecards database and the OMIM database
PTN	the Genecards database and the OMIM database
SPR210	the Genecards database and the OMIM database
XPNPEP2	the Genecards database and the OMIM database
CYP26A1	the Genecards database and the OMIM database
IL12RB1	the Genecards database and the OMIM database
ATRX	the Genecards database and the OMIM database
EDN1	the Genecards database and the OMIM database
CD40BP	the Genecards database and the OMIM database
TKT	the Genecards database and the OMIM database
HSPB1	the Genecards database and the OMIM database
MYO1B	the Genecards database and the OMIM database
MIR31	the Genecards database and the OMIM database
NBN	the Genecards database and the OMIM database
XWNT2	the Genecards database and the OMIM database
BID	the Genecards database and the OMIM database
CXCR4	the Genecards database and the OMIM database
COX5A	the Genecards database and the OMIM database
RMRP	the Genecards database and the OMIM database
IRAK1	the Genecards database and the OMIM database
AIFM1	the Genecards database and the OMIM database
IIAE6	the Genecards database and the OMIM database
IGF1	the Genecards database and the OMIM database
MIR146A	the Genecards database and the OMIM database
MIR20A	the Genecards database and the OMIM database
TGFB2	the Genecards database and the OMIM database
PLAU	the Genecards database and the OMIM database
MIRLET7G	the Genecards database and the OMIM database
PAK1	the Genecards database and the OMIM database
GP1BA	the Genecards database and the OMIM database
NTRK1	the Genecards database and the OMIM database
DDB1	the Genecards database and the OMIM database
PTEN	the Genecards database and the OMIM database
ANXA1	the Genecards database and the OMIM database
GDF15	the Genecards database and the OMIM database
CYCS	the Genecards database and the OMIM database
PRKRA	the Genecards database and the OMIM database
AXIN1	the Genecards database and the OMIM database
EP300	the Genecards database and the OMIM database
MMP7	the Genecards database and the OMIM database
RAP1A	the Genecards database and the OMIM database
MITF	the Genecards database and the OMIM database
SETD2	the Genecards database and the OMIM database
TICAM1	the Genecards database and the OMIM database
MIR451A	the Genecards database and the OMIM database
SERPINB5	the Genecards database and the OMIM database
CCNB1	the Genecards database and the OMIM database
ZEB1	the Genecards database and the OMIM database
SLC6A4	the Genecards database and the OMIM database
SCFAI	the Genecards database and the OMIM database
SOD2	the Genecards database and the OMIM database
MIR15A	the Genecards database and the OMIM database
KLF11	the Genecards database and the OMIM database
TIGR	the Genecards database and the OMIM database
CD4	the Genecards database and the OMIM database
CDG2	the Genecards database and the OMIM database
BAK1	the Genecards database and the OMIM database
CEACAM6	the Genecards database and the OMIM database
FGFR1	the Genecards database and the OMIM database
NUP214	the Genecards database and the OMIM database
TUG1	the Genecards database and the OMIM database
IRF1	the Genecards database and the OMIM database
A20	the Genecards database and the OMIM database
BBC3	the Genecards database and the OMIM database
SDHB	the Genecards database and the OMIM database
PCSK1	the Genecards database and the OMIM database
MBL2	the Genecards database and the OMIM database
NGF	the Genecards database and the OMIM database
SH2D1A	the Genecards database and the OMIM database
UGT1A1	the Genecards database and the OMIM database
CISS1	the Genecards database and the OMIM database
CXCL13	the Genecards database and the OMIM database
MIR200B	the Genecards database and the OMIM database
IIAE3	the Genecards database and the OMIM database
NANOG	the Genecards database and the OMIM database
NRP1	the Genecards database and the OMIM database
NLRP3	the Genecards database and the OMIM database
LEP	the Genecards database and the OMIM database
GJA1	the Genecards database and the OMIM database
SERPINF1	the Genecards database and the OMIM database
FASN	the Genecards database and the OMIM database
NMNAT1	the Genecards database and the OMIM database
OXT	the Genecards database and the OMIM database
CCL22	the Genecards database and the OMIM database
SHC1	the Genecards database and the OMIM database
PTPN22	the Genecards database and the OMIM database
BRCA1	the Genecards database and the OMIM database
ACVRL1	the Genecards database and the OMIM database
PTPN12	the Genecards database and the OMIM database
RUNX3	the Genecards database and the OMIM database
TGM2	the Genecards database and the OMIM database
HNMT	the Genecards database and the OMIM database
FCGR2B	the Genecards database and the OMIM database
PRKCB	the Genecards database and the OMIM database
TIGAR	the Genecards database and the OMIM database
CLDN4	the Genecards database and the OMIM database
RXRA	the Genecards database and the OMIM database
C5AR1	the Genecards database and the OMIM database
CYP2C19	the Genecards database and the OMIM database
NOS1	the Genecards database and the OMIM database
SMO	the Genecards database and the OMIM database
TBK1	the Genecards database and the OMIM database
BMPR1A	the Genecards database and the OMIM database
PRL	the Genecards database and the OMIM database
TIMP3	the Genecards database and the OMIM database
PALLD	the Genecards database and the OMIM database
EPHA2	the Genecards database and the OMIM database
ELANE	the Genecards database and the OMIM database
MIR18A	the Genecards database and the OMIM database
TEK	the Genecards database and the OMIM database
SQSTM1	the Genecards database and the OMIM database
NFATC1	the Genecards database and the OMIM database
CD55	the Genecards database and the OMIM database
DGUOK	the Genecards database and the OMIM database
CLC	the Genecards database and the OMIM database
IFIT4	the Genecards database and the OMIM database
MTHFR	the Genecards database and the OMIM database
NHE3	the Genecards database and the OMIM database
PTPN11	the Genecards database and the OMIM database
CMIP	the Genecards database and the OMIM database
SMAD3	the Genecards database and the OMIM database
AID	the Genecards database and the OMIM database
ATF3	the Genecards database and the OMIM database
CIHL	the Genecards database and the OMIM database
STX3A	the Genecards database and the OMIM database
CCN4	the Genecards database and the OMIM database
RHD	the Genecards database and the OMIM database
FOXP3	the Genecards database and the OMIM database
UCHL1	the Genecards database and the OMIM database
BIRC5	the Genecards database and the OMIM database
GARS1	the Genecards database and the OMIM database
SELL	the Genecards database and the OMIM database
CLD	the Genecards database and the OMIM database
GNAS	the Genecards database and the OMIM database
PLCG1	the Genecards database and the OMIM database
ARH3	the Genecards database and the OMIM database
GHR	the Genecards database and the OMIM database
PYY	the Genecards database and the OMIM database
TSSN1	the Genecards database and the OMIM database
ITGB4	the Genecards database and the OMIM database
MIR148A	the Genecards database and the OMIM database
LCT	the Genecards database and the OMIM database
MIR204	the Genecards database and the OMIM database
DICER1	the Genecards database and the OMIM database
CD38	the Genecards database and the OMIM database
IKZF1	the Genecards database and the OMIM database
MIR19A	the Genecards database and the OMIM database
TNFRSF9	the Genecards database and the OMIM database
H2AC18	the Genecards database and the OMIM database
CCNE1	the Genecards database and the OMIM database
IFNA2	the Genecards database and the OMIM database
PLA2G2A	the Genecards database and the OMIM database
DIAR10	the Genecards database and the OMIM database
FOXM1	the Genecards database and the OMIM database
LGALS1	the Genecards database and the OMIM database
CASP10	the Genecards database and the OMIM database
DOCK8	the Genecards database and the OMIM database
EZH2	the Genecards database and the OMIM database
APOE	the Genecards database and the OMIM database
GATA6	the Genecards database and the OMIM database
PF4	the Genecards database and the OMIM database
MSH6	the Genecards database and the OMIM database
MUC16	the Genecards database and the OMIM database
AIRE	the Genecards database and the OMIM database
RFXAP	the Genecards database and the OMIM database
C3	the Genecards database and the OMIM database
FAS	the Genecards database and the OMIM database
FIGF	the Genecards database and the OMIM database
MIR127	the Genecards database and the OMIM database
GRB2	the Genecards database and the OMIM database
NEUROG3	the Genecards database and the OMIM database
SLCO2A1	the Genecards database and the OMIM database
HSPD1	the Genecards database and the OMIM database
F2RL1	the Genecards database and the OMIM database
BDNF	the Genecards database and the OMIM database
HBEGF	the Genecards database and the OMIM database
CDKN1B	the Genecards database and the OMIM database
SIPA1	the Genecards database and the OMIM database
JOAG	the Genecards database and the OMIM database
MIR192	the Genecards database and the OMIM database
MIR34B	the Genecards database and the OMIM database
MIR223	the Genecards database and the OMIM database
HYOU1	the Genecards database and the OMIM database
CSF1	the Genecards database and the OMIM database
MIR200C	the Genecards database and the OMIM database
UGT1A10	the Genecards database and the OMIM database
TUBB	the Genecards database and the OMIM database
TNFSF10	the Genecards database and the OMIM database
SMARCB1	the Genecards database and the OMIM database
RIOX2	the Genecards database and the OMIM database
CHEK1	the Genecards database and the OMIM database
TNFAIP4	the Genecards database and the OMIM database
USP7	the Genecards database and the OMIM database
MUC1	the Genecards database and the OMIM database
SLC26A3	the Genecards database and the OMIM database
BCL2	the Genecards database and the OMIM database
NFKB2	the Genecards database and the OMIM database
TNFRSF10A	the Genecards database and the OMIM database
PTHLH	the Genecards database and the OMIM database
RIGE	the Genecards database and the OMIM database
MYO5B	the Genecards database and the OMIM database
MIR27A	the Genecards database and the OMIM database
TNFRSF11B	the Genecards database and the OMIM database
CD36	the Genecards database and the OMIM database
IL24	the Genecards database and the OMIM database
PIBF1	the Genecards database and the OMIM database
EBMD	the Genecards database and the OMIM database
ID1	the Genecards database and the OMIM database
MIR10A	the Genecards database and the OMIM database
MIR215	the Genecards database and the OMIM database
MIR196B	the Genecards database and the OMIM database
HAI2	the Genecards database and the OMIM database
IDH2	the Genecards database and the OMIM database
SPDA1	the Genecards database and the OMIM database
AICDA	the Genecards database and the OMIM database
CARD8	the Genecards database and the OMIM database
MIR320A	the Genecards database and the OMIM database
NPM1	the Genecards database and the OMIM database
XRCC6	the Genecards database and the OMIM database
TF	the Genecards database and the OMIM database
GCK	the Genecards database and the OMIM database
DNMT3B	the Genecards database and the OMIM database
GUCY2C	the Genecards database and the OMIM database
IIAE1	the Genecards database and the OMIM database
MNRI	the Genecards database and the OMIM database
OTUD7C	the Genecards database and the OMIM database
EDNRA	the Genecards database and the OMIM database
KCNH2	the Genecards database and the OMIM database
STIM1	the Genecards database and the OMIM database
POLG	the Genecards database and the OMIM database
TRAF3	the Genecards database and the OMIM database
CXCR2	the Genecards database and the OMIM database
CAIN	the Genecards database and the OMIM database
IFITM5	the Genecards database and the OMIM database
RAG1	the Genecards database and the OMIM database
GHRL	the Genecards database and the OMIM database
IRS1	the Genecards database and the OMIM database
RPS27A	the Genecards database and the OMIM database
MIRLET7C	the Genecards database and the OMIM database
RAI14	the Genecards database and the OMIM database
ATR	the Genecards database and the OMIM database
MYOSLID	the Genecards database and the OMIM database
STAT4	the Genecards database and the OMIM database
IRF3	the Genecards database and the OMIM database
CD40	the Genecards database and the OMIM database
TACR1	the Genecards database and the OMIM database
E2F1	the Genecards database and the OMIM database
NMOR1	the Genecards database and the OMIM database
CLDN2	the Genecards database and the OMIM database
RYR1	the Genecards database and the OMIM database
FGF8	the Genecards database and the OMIM database
DPYD	the Genecards database and the OMIM database
LRRK2	the Genecards database and the OMIM database
PPBP	the Genecards database and the OMIM database
HTR3A	the Genecards database and the OMIM database
APOB	the Genecards database and the OMIM database
CASP8	the Genecards database and the OMIM database
CDC25C	the Genecards database and the OMIM database
CFH	the Genecards database and the OMIM database
CYP11B2	the Genecards database and the OMIM database
MIR23A	the Genecards database and the OMIM database
TSC2	the Genecards database and the OMIM database
MAPK10	the Genecards database and the OMIM database
SCN4A	the Genecards database and the OMIM database
CDH2	the Genecards database and the OMIM database
NCAM1	the Genecards database and the OMIM database
FGFR3	the Genecards database and the OMIM database
MIR203A	the Genecards database and the OMIM database
VODI	the Genecards database and the OMIM database
IL5	the Genecards database and the OMIM database
AGT	the Genecards database and the OMIM database
DIAR3	the Genecards database and the OMIM database
CGA	the Genecards database and the OMIM database
KRAS	the Genecards database and the OMIM database
PTGES	the Genecards database and the OMIM database
ATP7A	the Genecards database and the OMIM database
MIR137	the Genecards database and the OMIM database
CDX2	the Genecards database and the OMIM database
FGF1	the Genecards database and the OMIM database
IL6R	the Genecards database and the OMIM database
CST3	the Genecards database and the OMIM database
PPARG	the Genecards database and the OMIM database
BAG1	the Genecards database and the OMIM database
CHI3L1	the Genecards database and the OMIM database
DBH	the Genecards database and the OMIM database
CHGA	the Genecards database and the OMIM database
CIITA	the Genecards database and the OMIM database
HSPA4	the Genecards database and the OMIM database
DMPK	the Genecards database and the OMIM database
CRP	the Genecards database and the OMIM database
NEAT1	the Genecards database and the OMIM database
RHOA	the Genecards database and the OMIM database
FANCC	the Genecards database and the OMIM database
MUTYH	the Genecards database and the OMIM database
HSPA8	the Genecards database and the OMIM database
CCL7	the Genecards database and the OMIM database
RARB	the Genecards database and the OMIM database
CALCA	the Genecards database and the OMIM database
PRKCD	the Genecards database and the OMIM database
TP73	the Genecards database and the OMIM database
ZA1	the Genecards database and the OMIM database
CXCL11	the Genecards database and the OMIM database
SERPINA1	the Genecards database and the OMIM database
PPIG	the Genecards database and the OMIM database
MAPT	the Genecards database and the OMIM database
RET	the Genecards database and the OMIM database
GSTP1	the Genecards database and the OMIM database
RUNX1	the Genecards database and the OMIM database
XPC	the Genecards database and the OMIM database
CCR3	the Genecards database and the OMIM database
TCF4	the Genecards database and the OMIM database
SLC9A3	the Genecards database and the OMIM database
HLA-DQB1	the Genecards database and the OMIM database
MT-CYB	the Genecards database and the OMIM database
STAT5A	the Genecards database and the OMIM database
CONDSIAS	the Genecards database and the OMIM database
MTTP	the Genecards database and the OMIM database
NRAS	the Genecards database and the OMIM database
CXCL8	the Genecards database and the OMIM database
ASAH1	the Genecards database and the OMIM database
EGR1	the Genecards database and the OMIM database
MIR122	the Genecards database and the OMIM database
CCL17	the Genecards database and the OMIM database
CLDN7	the Genecards database and the OMIM database
HDAC9	the Genecards database and the OMIM database
OGG1	the Genecards database and the OMIM database
LITAF	the Genecards database and the OMIM database
EPG4	the Genecards database and the OMIM database
IFNL3	the Genecards database and the OMIM database
MLN	the Genecards database and the OMIM database
AFP	the Genecards database and the OMIM database
TIAM1	the Genecards database and the OMIM database
MIR182	the Genecards database and the OMIM database
SCN11A	the Genecards database and the OMIM database
SELE	the Genecards database and the OMIM database
GATA1	the Genecards database and the OMIM database
TNFSF12	the Genecards database and the OMIM database
FN1	the Genecards database and the OMIM database
CNR1	the Genecards database and the OMIM database
ABCC4	the Genecards database and the OMIM database
AHR	the Genecards database and the OMIM database
DHFR	the Genecards database and the OMIM database
PHOX2B	the Genecards database and the OMIM database
ALPP	the Genecards database and the OMIM database
TPMT	the Genecards database and the OMIM database
IFIT2	the Genecards database and the OMIM database
NFE2L2	the Genecards database and the OMIM database
KLF6	the Genecards database and the OMIM database
SCA2	the Genecards database and the OMIM database
KLF4	the Genecards database and the OMIM database
MIC18	the Genecards database and the OMIM database
MIR181A2	the Genecards database and the OMIM database
NR3C1	the Genecards database and the OMIM database
THBD	the Genecards database and the OMIM database
IFITM10	the Genecards database and the OMIM database
PIK3C2A	the Genecards database and the OMIM database
GAA	the Genecards database and the OMIM database
MYOD1	the Genecards database and the OMIM database
IFI27	the Genecards database and the OMIM database
IFITM2	the Genecards database and the OMIM database
HP	the Genecards database and the OMIM database
SCN1A	the Genecards database and the OMIM database
BTK	the Genecards database and the OMIM database
IL17A	the Genecards database and the OMIM database
ATP2A1	the Genecards database and the OMIM database
ECE1	the Genecards database and the OMIM database
IFI16	the Genecards database and the OMIM database
LEPR	the Genecards database and the OMIM database
MIR29B1	the Genecards database and the OMIM database
MTOR	the Genecards database and the OMIM database
ATP7B	the Genecards database and the OMIM database
BMP6	the Genecards database and the OMIM database
GCTR	the Genecards database and the OMIM database
TIPE3	the Genecards database and the OMIM database
NPPA	the Genecards database and the OMIM database
TIAF1	the Genecards database and the OMIM database
CYP2A6	the Genecards database and the OMIM database
PINT	the Genecards database and the OMIM database
TBX21	the Genecards database and the OMIM database
PPARGC1A	the Genecards database and the OMIM database
TNFAIP6	the Genecards database and the OMIM database
TILP	the Genecards database and the OMIM database
CCL26	the Genecards database and the OMIM database
DIAR6	the Genecards database and the OMIM database
GP6	the Genecards database and the OMIM database
INS-IGF2	the Genecards database and the OMIM database
WT1	the Genecards database and the OMIM database
BNIP3	the Genecards database and the OMIM database
SNAI1	the Genecards database and the OMIM database
MAPK14	the Genecards database and the OMIM database
HRH2	the Genecards database and the OMIM database
PLA2G6	the Genecards database and the OMIM database
CYP3A5	the Genecards database and the OMIM database
DIAR8	the Genecards database and the OMIM database
SOX9	the Genecards database and the OMIM database
CMM5	the Genecards database and the OMIM database
DEFB4A	the Genecards database and the OMIM database
CCN2	the Genecards database and the OMIM database
MIR424	the Genecards database and the OMIM database
PDGFRB	the Genecards database and the OMIM database
IGHM	the Genecards database and the OMIM database
CTSB	the Genecards database and the OMIM database
SMPD1	the Genecards database and the OMIM database
TH	the Genecards database and the OMIM database
UMPS	the Genecards database and the OMIM database
NAK	the Genecards database and the OMIM database
PXN	the Genecards database and the OMIM database
LIN28B	the Genecards database and the OMIM database
LCK	the Genecards database and the OMIM database
CNTF	the Genecards database and the OMIM database
MUC2	the Genecards database and the OMIM database
IIAE7	the Genecards database and the OMIM database
KLRK1	the Genecards database and the OMIM database
IKBKG	the Genecards database and the OMIM database
NGFR	the Genecards database and the OMIM database
IL23A	the Genecards database and the OMIM database
C5	the Genecards database and the OMIM database
EGF	the Genecards database and the OMIM database
GNRH1	the Genecards database and the OMIM database
IL1A	the Genecards database and the OMIM database
EFNA1	the Genecards database and the OMIM database
FYN	the Genecards database and the OMIM database
ERCC1	the Genecards database and the OMIM database
EDN3	the Genecards database and the OMIM database
BLM	the Genecards database and the OMIM database
AGO2	the Genecards database and the OMIM database
PLA2G4A	the Genecards database and the OMIM database
CREBBP	the Genecards database and the OMIM database
ITGB1	the Genecards database and the OMIM database
DRD2	the Genecards database and the OMIM database
SMAD7	the Genecards database and the OMIM database
PARK7	the Genecards database and the OMIM database
CFHR4	the Genecards database and the OMIM database
VEGFC	the Genecards database and the OMIM database
MAP2K2	the Genecards database and the OMIM database
GSDME	the Genecards database and the OMIM database
ABCC2	the Genecards database and the OMIM database
SGK1	the Genecards database and the OMIM database
TNFAIP8L3	the Genecards database and the OMIM database
PDGFB	the Genecards database and the OMIM database
ELN	the Genecards database and the OMIM database
MIR32	the Genecards database and the OMIM database
SELP	the Genecards database and the OMIM database
CALR	the Genecards database and the OMIM database
VIM	the Genecards database and the OMIM database
PARTICL	the Genecards database and the OMIM database
DES	the Genecards database and the OMIM database
ABCC3	the Genecards database and the OMIM database
FGFR2	the Genecards database and the OMIM database
ITGAV	the Genecards database and the OMIM database
SOX10	the Genecards database and the OMIM database
IRF7	the Genecards database and the OMIM database
XRCC3	the Genecards database and the OMIM database
GDAP1	the Genecards database and the OMIM database
CSF3	the Genecards database and the OMIM database
PCNA	the Genecards database and the OMIM database
UGT1A8	the Genecards database and the OMIM database
MVID2	the Genecards database and the OMIM database
LRBA	the Genecards database and the OMIM database
AVPI1	the Genecards database and the OMIM database
HLA-A	the Genecards database and the OMIM database
KRT8	the Genecards database and the OMIM database
AISBL	the Genecards database and the OMIM database
SHH	the Genecards database and the OMIM database
THPO	the Genecards database and the OMIM database
SARM1	the Genecards database and the OMIM database
EDNRB	the Genecards database and the OMIM database
LDHA	the Genecards database and the OMIM database
MIR210	the Genecards database and the OMIM database
EGLN1	the Genecards database and the OMIM database
EIF2S1	the Genecards database and the OMIM database
FHIT	the Genecards database and the OMIM database
JBTS33	the Genecards database and the OMIM database
GRIN2B	the Genecards database and the OMIM database
JAK2	the Genecards database and the OMIM database
MIR106B	the Genecards database and the OMIM database
CHUK	the Genecards database and the OMIM database
TMEPAI	the Genecards database and the OMIM database
NR1H2	the Genecards database and the OMIM database
DGAT1	the Genecards database and the OMIM database
TNFRSF1A	the Genecards database and the OMIM database
CASP1	the Genecards database and the OMIM database
STAT3	the Genecards database and the OMIM database
ACADVL	the Genecards database and the OMIM database
CD8A	the Genecards database and the OMIM database
RAD54B	the Genecards database and the OMIM database
RI58	the Genecards database and the OMIM database
CCL20	the Genecards database and the OMIM database
SPHK1	the Genecards database and the OMIM database
TGIFLX	the Genecards database and the OMIM database
GLI1	the Genecards database and the OMIM database
SPP1	the Genecards database and the OMIM database
IL22	the Genecards database and the OMIM database
ORAI1	the Genecards database and the OMIM database
TPH1	the Genecards database and the OMIM database
APAF1	the Genecards database and the OMIM database
MYSPDZ	the Genecards database and the OMIM database
XIAP	the Genecards database and the OMIM database
WNT5A	the Genecards database and the OMIM database
TBET	the Genecards database and the OMIM database
MYH11	the Genecards database and the OMIM database
AGK	the Genecards database and the OMIM database
ENO2	the Genecards database and the OMIM database
MT-ND4	the Genecards database and the OMIM database
SDHD	the Genecards database and the OMIM database
B2M	the Genecards database and the OMIM database
CAP1	the Genecards database and the OMIM database
D9S46E	the Genecards database and the OMIM database
OSM	the Genecards database and the OMIM database
NF1	the Genecards database and the OMIM database
LRP5	the Genecards database and the OMIM database
SHEP2	the Genecards database and the OMIM database
SLPI	the Genecards database and the OMIM database
RAD51C	the Genecards database and the OMIM database
AGER	the Genecards database and the OMIM database
CTNNB1	the Genecards database and the OMIM database
MT-CO3	the Genecards database and the OMIM database
SLC26A4	the Genecards database and the OMIM database
MIR221	the Genecards database and the OMIM database
DIAR11	the Genecards database and the OMIM database
H19	the Genecards database and the OMIM database
IL21R	the Genecards database and the OMIM database
MIR141	the Genecards database and the OMIM database
TLR5	the Genecards database and the OMIM database
TGFBR1	the Genecards database and the OMIM database
FCGR3A	the Genecards database and the OMIM database
TGIF2	the Genecards database and the OMIM database
CYP2C9	the Genecards database and the OMIM database
DNMT3A	the Genecards database and the OMIM database
VWF	the Genecards database and the OMIM database
VTN	the Genecards database and the OMIM database
IL18	the Genecards database and the OMIM database
NPY	the Genecards database and the OMIM database
IFI41	the Genecards database and the OMIM database
ITGA6	the Genecards database and the OMIM database
NINJ2	the Genecards database and the OMIM database
CCND1	the Genecards database and the OMIM database
TMEM90A	the Genecards database and the OMIM database
IL4I1	the Genecards database and the OMIM database
CYP2E1	the Genecards database and the OMIM database
IGFBP2	the Genecards database and the OMIM database
CRLF1	the Genecards database and the OMIM database
IMD88	the Genecards database and the OMIM database
ACSTD1	the Genecards database and the OMIM database
PRKDC	the Genecards database and the OMIM database
CCL4	the Genecards database and the OMIM database
MSR1	the Genecards database and the OMIM database
KIAA1118	the Genecards database and the OMIM database
MYO18A	the Genecards database and the OMIM database
WAS	the Genecards database and the OMIM database
S100B	the Genecards database and the OMIM database
BMP2	the Genecards database and the OMIM database
IL15	the Genecards database and the OMIM database
ATM	the Genecards database and the OMIM database
GYPA	the Genecards database and the OMIM database
TAC1	the Genecards database and the OMIM database
SLCO1B1	the Genecards database and the OMIM database
ARRB1	the Genecards database and the OMIM database
SST	the Genecards database and the OMIM database
LIG4	the Genecards database and the OMIM database
SMS	the Genecards database and the OMIM database
MAPK7	the Genecards database and the OMIM database
LZP	the Genecards database and the OMIM database
NFAT5	the Genecards database and the OMIM database
BMP4	the Genecards database and the OMIM database
NEUROD1	the Genecards database and the OMIM database
CDK4	the Genecards database and the OMIM database
AGTR1	the Genecards database and the OMIM database
MC1R	the Genecards database and the OMIM database
BLIMP1	the Genecards database and the OMIM database
CD79B	the Genecards database and the OMIM database
TYMS	the Genecards database and the OMIM database
RNF168	the Genecards database and the OMIM database
TNFAIP8L1	the Genecards database and the OMIM database
SIK2	the Genecards database and the OMIM database
MECIL	the Genecards database and the OMIM database
PERCC1	the Genecards database and the OMIM database
TIPE1	the Genecards database and the OMIM database
PODXL	the Genecards database and the OMIM database
UGT1A4	the Genecards database and the OMIM database
SNCA	the Genecards database and the OMIM database
CD9	the Genecards database and the OMIM database
ITK	the Genecards database and the OMIM database
VDAC1	the Genecards database and the OMIM database
CASP7	the Genecards database and the OMIM database
TJP1	the Genecards database and the OMIM database
HRAS	the Genecards database and the OMIM database
LINC-PINT	the Genecards database and the OMIM database
CD46	the Genecards database and the OMIM database
PTX3	the Genecards database and the OMIM database
ICOSLG	the Genecards database and the OMIM database
BSF3	the Genecards database and the OMIM database
MAP2K4	the Genecards database and the OMIM database
UGT1A6	the Genecards database and the OMIM database
CCK	the Genecards database and the OMIM database
ITGB2	the Genecards database and the OMIM database
MAJN	the Genecards database and the OMIM database
U2AF1	the Genecards database and the OMIM database
BCL6	the Genecards database and the OMIM database
CDKN2B	the Genecards database and the OMIM database
SMAD4	the Genecards database and the OMIM database
CD3D	the Genecards database and the OMIM database
CMKBR7	the Genecards database and the OMIM database
CRAT	the Genecards database and the OMIM database
FGFR4	the Genecards database and the OMIM database
PSMB8	the Genecards database and the OMIM database
CTSD	the Genecards database and the OMIM database
SLC19A1	the Genecards database and the OMIM database
VEGFA	the Genecards database and the OMIM database
XRCC1	the Genecards database and the OMIM database
STAT6	the Genecards database and the OMIM database
PIK3CD	the Genecards database and the OMIM database
CSD2	the Genecards database and the OMIM database
SCAR27	the Genecards database and the OMIM database
IL3	the Genecards database and the OMIM database
AREG	the Genecards database and the OMIM database
ICR	the Genecards database and the OMIM database
TGFB1	the Genecards database and the OMIM database
ITGA2	the Genecards database and the OMIM database
AEACEI	the Genecards database and the OMIM database
ERCC3	the Genecards database and the OMIM database
MME	the Genecards database and the OMIM database
PTCH1	the Genecards database and the OMIM database
TP53BP1	the Genecards database and the OMIM database
APEX1	the Genecards database and the OMIM database
MYLE	the Genecards database and the OMIM database
TFRC	the Genecards database and the OMIM database
GAST	the Genecards database and the OMIM database
PTPA	the Genecards database and the OMIM database
GREM1	the Genecards database and the OMIM database
MYC	the Genecards database and the OMIM database
NTS	the Genecards database and the OMIM database
EPRS1	the Genecards database and the OMIM database
BIRC2	the Genecards database and the OMIM database
SOCS3	the Genecards database and the OMIM database
KEAP1	the Genecards database and the OMIM database
CCNA2	the Genecards database and the OMIM database
WWOX	the Genecards database and the OMIM database
TIMP1	the Genecards database and the OMIM database
S100A8	the Genecards database and the OMIM database
FANCF	the Genecards database and the OMIM database
WIG1	the Genecards database and the OMIM database
MGMT	the Genecards database and the OMIM database
MT-ND6	the Genecards database and the OMIM database
BUB1	the Genecards database and the OMIM database
TNFRSF13C	the Genecards database and the OMIM database
G10P2	the Genecards database and the OMIM database
NKX2-1	the Genecards database and the OMIM database
VCP	the Genecards database and the OMIM database
MAP3K1	the Genecards database and the OMIM database
GAL	the Genecards database and the OMIM database
ALDOA	the Genecards database and the OMIM database
IL13	the Genecards database and the OMIM database
CD86	the Genecards database and the OMIM database
MT-ND1	the Genecards database and the OMIM database
MIR21	the Genecards database and the OMIM database
KIF1B	the Genecards database and the OMIM database
TNFRSF12A	the Genecards database and the OMIM database
TNFAIP3	the Genecards database and the OMIM database
IL12A	the Genecards database and the OMIM database
FOXO1	the Genecards database and the OMIM database
GPT	the Genecards database and the OMIM database
CCL2	the Genecards database and the OMIM database
MIR125A	the Genecards database and the OMIM database
OSGIN2	the Genecards database and the OMIM database
PRNP	the Genecards database and the OMIM database
ADCY10	the Genecards database and the OMIM database
ADA	the Genecards database and the OMIM database
CCND3	the Genecards database and the OMIM database
STAT1	the Genecards database and the OMIM database
GCLC	the Genecards database and the OMIM database
EIF2AK3	the Genecards database and the OMIM database
IIAE5	the Genecards database and the OMIM database
IL6	the Genecards database and the OMIM database
TLR3	the Genecards database and the OMIM database
ANXA5	the Genecards database and the OMIM database
LEU13	the Genecards database and the OMIM database
TNFRSF25	the Genecards database and the OMIM database
ANGPT1	the Genecards database and the OMIM database
TNFSF13	the Genecards database and the OMIM database
STMN1	the Genecards database and the OMIM database
CPT2	the Genecards database and the OMIM database
UBE2T	the Genecards database and the OMIM database
HIGM2	the Genecards database and the OMIM database
C8orf1	the Genecards database and the OMIM database
SLC2A1	the Genecards database and the OMIM database
CREM	the Genecards database and the OMIM database
EEF1A1	the Genecards database and the OMIM database
CCR7	the Genecards database and the OMIM database
KCNQ1	the Genecards database and the OMIM database
OKL38	the Genecards database and the OMIM database
EPCAM	the Genecards database and the OMIM database
GLC1A	the Genecards database and the OMIM database
HMGA2	the Genecards database and the OMIM database
MIR15B	the Genecards database and the OMIM database
EPOR	the Genecards database and the OMIM database
MVP	the Genecards database and the OMIM database
EIF4G1	the Genecards database and the OMIM database
CR1	the Genecards database and the OMIM database
PRDM1	the Genecards database and the OMIM database
PHB1	the Genecards database and the OMIM database
BSG	the Genecards database and the OMIM database
ISG58	the Genecards database and the OMIM database
ISG15	the Genecards database and the OMIM database
MIR152	the Genecards database and the OMIM database
TRPV1	the Genecards database and the OMIM database
UCP2	the Genecards database and the OMIM database
CASP3	the Genecards database and the OMIM database
ANGPT2	the Genecards database and the OMIM database
MIRLET7A1	the Genecards database and the OMIM database
YWHAB	the Genecards database and the OMIM database
SYP	the Genecards database and the OMIM database
PARP1	the Genecards database and the OMIM database
GLCCI1	the Genecards database and the OMIM database
PTPRC	the Genecards database and the OMIM database
CRAF1	the Genecards database and the OMIM database
TNFAIP1	the Genecards database and the OMIM database
CD14	the Genecards database and the OMIM database
ITGA4	the Genecards database and the OMIM database
VDR	the Genecards database and the OMIM database
ACE	the Genecards database and the OMIM database
HMGCR	the Genecards database and the OMIM database
ANXA2	the Genecards database and the OMIM database
YBX1	the Genecards database and the OMIM database
IRF4	the Genecards database and the OMIM database
PRKCE	the Genecards database and the OMIM database
KIAA0216	the Genecards database and the OMIM database
EI24	the Genecards database and the OMIM database
ITGAM	the Genecards database and the OMIM database
ROCK1	the Genecards database and the OMIM database
C11orf82	the Genecards database and the OMIM database
CD34	the Genecards database and the OMIM database
STX3	the Genecards database and the OMIM database
NR3C2	the Genecards database and the OMIM database
C4B	the Genecards database and the OMIM database
MVID1	the Genecards database and the OMIM database
PDPN	the Genecards database and the OMIM database
GSR	the Genecards database and the OMIM database
BLNK	the Genecards database and the OMIM database
ENG	the Genecards database and the OMIM database
FASLG	the Genecards database and the OMIM database
MIR126	the Genecards database and the OMIM database
CAN	the Genecards database and the OMIM database
GGT1	the Genecards database and the OMIM database
MIR125B1	the Genecards database and the OMIM database
EIF2AK2	the Genecards database and the OMIM database
CCL11	the Genecards database and the OMIM database
IDO1	the Genecards database and the OMIM database
GLUD1	the Genecards database and the OMIM database
IL1RAPL2	the Genecards database and the OMIM database
HMOX1	the Genecards database and the OMIM database
SLC39A4	the Genecards database and the OMIM database
FCGR2A	the Genecards database and the OMIM database
SYNDIG1	the Genecards database and the OMIM database
HNF1A	the Genecards database and the OMIM database
PRKN	the Genecards database and the OMIM database
MIR195	the Genecards database and the OMIM database
INS	the Genecards database and the OMIM database
FLT1	the Genecards database and the OMIM database
TGIF2LY	the Genecards database and the OMIM database
AGS7	the Genecards database and the OMIM database
INSIG2	the Genecards database and the OMIM database
HTR1A	the Genecards database and the OMIM database
MEN1	the Genecards database and the OMIM database
NAP1	the Genecards database and the OMIM database
STXBP2	the Genecards database and the OMIM database
MIR148B	the Genecards database and the OMIM database
IIAE10	the Genecards database and the OMIM database
EIF4E	the Genecards database and the OMIM database
HOTAIR	the Genecards database and the OMIM database
PECAM1	the Genecards database and the OMIM database
EBI3	the Genecards database and the OMIM database
MIR205	the Genecards database and the OMIM database
MYD88	the Genecards database and the OMIM database
SMAD2	the Genecards database and the OMIM database
PML	the Genecards database and the OMIM database
LOC110806263	the Genecards database and the OMIM database
BIGH3	the Genecards database and the OMIM database
BGLAP	the Genecards database and the OMIM database
IFITM3	the Genecards database and the OMIM database
PRKCZ	the Genecards database and the OMIM database
TRAF6	the Genecards database and the OMIM database
MIR145	the Genecards database and the OMIM database
CCR6	the Genecards database and the OMIM database
RACK1	the Genecards database and the OMIM database
GATA3	the Genecards database and the OMIM database
BRCA2	the Genecards database and the OMIM database
ACADM	the Genecards database and the OMIM database
CD59	the Genecards database and the OMIM database
IL2RA	the Genecards database and the OMIM database
PLCG2	the Genecards database and the OMIM database
ANGPTL4	the Genecards database and the OMIM database
TTR	the Genecards database and the OMIM database
ITGA2B	the Genecards database and the OMIM database
FLCN	the Genecards database and the OMIM database
PTGER2	the Genecards database and the OMIM database
UGT1A9	the Genecards database and the OMIM database
CRYAA	the Genecards database and the OMIM database
ERCC4	the Genecards database and the OMIM database
STX1A	the Genecards database and the OMIM database
TG	the Genecards database and the OMIM database
MIR34A	the Genecards database and the OMIM database
BCL2L11	the Genecards database and the OMIM database
LYN	the Genecards database and the OMIM database
TGFB3	the Genecards database and the OMIM database
IFI56	the Genecards database and the OMIM database
CTNNA1	the Genecards database and the OMIM database
GDNF	the Genecards database and the OMIM database
MIR222	the Genecards database and the OMIM database
BMPR2	the Genecards database and the OMIM database
IIAE4	the Genecards database and the OMIM database
P44	the Genecards database and the OMIM database
TIPE2	the Genecards database and the OMIM database
ADCYAP1	the Genecards database and the OMIM database
GDAP2	the Genecards database and the OMIM database
SP110	the Genecards database and the OMIM database
GSTM1	the Genecards database and the OMIM database
CRH	the Genecards database and the OMIM database
S100A4	the Genecards database and the OMIM database
IL10	the Genecards database and the OMIM database
RAI1	the Genecards database and the OMIM database
MAPK1	the Genecards database and the OMIM database
IGF2	the Genecards database and the OMIM database
CMTRIA	the Genecards database and the OMIM database
TMS1	the Genecards database and the OMIM database
CD80	the Genecards database and the OMIM database
GADD45A	the Genecards database and the OMIM database
TSC1	the Genecards database and the OMIM database
MIR214	the Genecards database and the OMIM database
IIAE9	the Genecards database and the OMIM database
HNPCC8	the Genecards database and the OMIM database
DNMT1	the Genecards database and the OMIM database
POSTN	the Genecards database and the OMIM database
RIPK3	the Genecards database and the OMIM database
MIR486-1	the Genecards database and the OMIM database
BRIP1	the Genecards database and the OMIM database
TRIM21	the Genecards database and the OMIM database
PERM1	the Genecards database and the OMIM database
CFI	the Genecards database and the OMIM database
SYNDIG1L	the Genecards database and the OMIM database
SAMHD1	the Genecards database and the OMIM database
PIG8	the Genecards database and the OMIM database
OI5	the Genecards database and the OMIM database
OCLN	the Genecards database and the OMIM database
NAGLU	the Genecards database and the OMIM database
SPI1	the Genecards database and the OMIM database
PALB2	the Genecards database and the OMIM database
RNASE3	the Genecards database and the OMIM database
MMP14	the Genecards database and the OMIM database
PLAT	the Genecards database and the OMIM database
PIK3CG	the Genecards database and the OMIM database
ATOH5	the Genecards database and the OMIM database
MDM2	the Genecards database and the OMIM database
ATRAID	the Genecards database and the OMIM database
EBI1	the Genecards database and the OMIM database
FGF7	the Genecards database and the OMIM database
TNFSF11	the Genecards database and the OMIM database
IL37	the Genecards database and the OMIM database
OSGIN1	the Genecards database and the OMIM database
CXCL2	the Genecards database and the OMIM database
AKT2	the Genecards database and the OMIM database
MB	the Genecards database and the OMIM database
LIFR	the Genecards database and the OMIM database
TYK2	the Genecards database and the OMIM database
NQO1	the Genecards database and the OMIM database
CBL	the Genecards database and the OMIM database
NDRG1	the Genecards database and the OMIM database
SP1	the Genecards database and the OMIM database
AXIN2	the Genecards database and the OMIM database
MYLK	the Genecards database and the OMIM database
SOD1	the Genecards database and the OMIM database
MIR23B	the Genecards database and the OMIM database
C12orf5	the Genecards database and the OMIM database
MIR200A	the Genecards database and the OMIM database
CD79A	the Genecards database and the OMIM database
BCR	the Genecards database and the OMIM database
CXCR3	the Genecards database and the OMIM database
PIK3CA	the Genecards database and the OMIM database
CTLA4	the Genecards database and the OMIM database
MIRLET7B	the Genecards database and the OMIM database
FADD	the Genecards database and the OMIM database
ERBB3	the Genecards database and the OMIM database
CREB1	the Genecards database and the OMIM database
ERBB2	the Genecards database and the OMIM database
PDX1	the Genecards database and the OMIM database
CACNA1A	the Genecards database and the OMIM database
FGA	the Genecards database and the OMIM database
TLR7	the Genecards database and the OMIM database
SYK	the Genecards database and the OMIM database
IGFBP1	the Genecards database and the OMIM database
IFI44L	the Genecards database and the OMIM database
DDIT3	the Genecards database and the OMIM database
IFIT5	the Genecards database and the OMIM database
CEACAM5	the Genecards database and the OMIM database
LGALS3	the Genecards database and the OMIM database
UGT1A7	the Genecards database and the OMIM database
CDH1	the Genecards database and the OMIM database
CLEC7A	the Genecards database and the OMIM database
FOS	the Genecards database and the OMIM database
IFNG	the Genecards database and the OMIM database
IFIT1	the Genecards database and the OMIM database
HSPA5	the Genecards database and the OMIM database
RETN	the Genecards database and the OMIM database
IL17F	the Genecards database and the OMIM database
TNFSF13B	the Genecards database and the OMIM database
CYP27A1	the Genecards database and the OMIM database
IL4	the Genecards database and the OMIM database
CD28	the Genecards database and the OMIM database
DIABLO	the Genecards database and the OMIM database
SMARCA4	the Genecards database and the OMIM database
NAT2	the Genecards database and the OMIM database
MASP2	the Genecards database and the OMIM database
XPA	the Genecards database and the OMIM database
MIR142	the Genecards database and the OMIM database
KRT20	the Genecards database and the OMIM database
FGF2	the Genecards database and the OMIM database
HLA-DPB1	the Genecards database and the OMIM database
CLU	the Genecards database and the OMIM database
STAT5B	the Genecards database and the OMIM database
PRODH	the Genecards database and the OMIM database
IRF5	the Genecards database and the OMIM database
CXCL12	the Genecards database and the OMIM database
MIR93	the Genecards database and the OMIM database
SCT	the Genecards database and the OMIM database
TET2	the Genecards database and the OMIM database
MIR224	the Genecards database and the OMIM database
IFI30	the Genecards database and the OMIM database
GLUL	the Genecards database and the OMIM database
HK2	the Genecards database and the OMIM database
G6PD	the Genecards database and the OMIM database
MICB	the Genecards database and the OMIM database
MRE11	the Genecards database and the OMIM database
MDK	the Genecards database and the OMIM database
DDIAS	the Genecards database and the OMIM database
EPHX1	the Genecards database and the OMIM database
TOP2A	the Genecards database and the OMIM database
MAPK8	the Genecards database and the OMIM database
PRTN3	the Genecards database and the OMIM database
RBBP8	the Genecards database and the OMIM database
RIPK1	the Genecards database and the OMIM database
GJB2	the Genecards database and the OMIM database
PRKD1	the Genecards database and the OMIM database
TNFAIP8	the Genecards database and the OMIM database
MYOC	the Genecards database and the OMIM database
ICAM1	the Genecards database and the OMIM database
CXCL9	the Genecards database and the OMIM database
STAR	the Genecards database and the OMIM database
RECK	the Genecards database and the OMIM database
F2R	the Genecards database and the OMIM database
MIR191	the Genecards database and the OMIM database
CAV1	the Genecards database and the OMIM database
THBS1	the Genecards database and the OMIM database
ALDH1A1	the Genecards database and the OMIM database
BCL2L1	the Genecards database and the OMIM database
CD19	the Genecards database and the OMIM database
HPRT1	the Genecards database and the OMIM database
H2AX	the Genecards database and the OMIM database
HELLS	the Genecards database and the OMIM database
TNFRSF1B	the Genecards database and the OMIM database
RNASEL	the Genecards database and the OMIM database
FANCI	the Genecards database and the OMIM database
MAPK3	the Genecards database and the OMIM database
MIR143	the Genecards database and the OMIM database
RAI2	the Genecards database and the OMIM database
GZMB	the Genecards database and the OMIM database
VIP	the Genecards database and the OMIM database
SCFI	the Genecards database and the OMIM database
HDAC2	the Genecards database and the OMIM database
DAXX	the Genecards database and the OMIM database
STIP1	the Genecards database and the OMIM database
FIG1	the Genecards database and the OMIM database
HLA-G	the Genecards database and the OMIM database
PSMB4	the Genecards database and the OMIM database
HOP	the Genecards database and the OMIM database
CYBB	the Genecards database and the OMIM database
GPER1	the Genecards database and the OMIM database
TPO	the Genecards database and the OMIM database
LTF	the Genecards database and the OMIM database
IL6ST	the Genecards database and the OMIM database
PARK6	the Genecards database and the OMIM database
WNT2B	the Genecards database and the OMIM database
ETS1	the Genecards database and the OMIM database
PMAIP1	the Genecards database and the OMIM database
RAD50	the Genecards database and the OMIM database
MIR34C	the Genecards database and the OMIM database
MYCN	the Genecards database and the OMIM database
MIR181A1	the Genecards database and the OMIM database
EIF4EBP1	the Genecards database and the OMIM database
ABCB4	the Genecards database and the OMIM database
CXCL1	the Genecards database and the OMIM database
IFI17	the Genecards database and the OMIM database
MIR100	the Genecards database and the OMIM database
GUSB	the Genecards database and the OMIM database
DNM2	the Genecards database and the OMIM database
HNF4A	the Genecards database and the OMIM database
CHEK2	the Genecards database and the OMIM database
TNFRSF10B	the Genecards database and the OMIM database
SH2B3	the Genecards database and the OMIM database
CD247	the Genecards database and the OMIM database
MIR106A	the Genecards database and the OMIM database
CRNN	the Genecards database and the OMIM database
KRT18	the Genecards database and the OMIM database
IKBKE	the Genecards database and the OMIM database
HIF1A	the Genecards database and the OMIM database
RELA	the Genecards database and the OMIM database
RASD1	the Genecards database and the OMIM database
RYR2	the Genecards database and the OMIM database
MIR133B	the Genecards database and the OMIM database
SOCS1	the Genecards database and the OMIM database
OIT3	the Genecards database and the OMIM database
MIR155	the Genecards database and the OMIM database
DDC	the Genecards database and the OMIM database
EGLN2	the Genecards database and the OMIM database
TGFA	the Genecards database and the OMIM database
PTH	the Genecards database and the OMIM database
NOS3	the Genecards database and the OMIM database
ARA55	the Genecards database and the OMIM database
ANPEP	the Genecards database and the OMIM database
PROM1	the Genecards database and the OMIM database
MIR10B	the Genecards database and the OMIM database
RB1	the Genecards database and the OMIM database
CFTR	the Genecards database and the OMIM database
APOC2	the Genecards database and the OMIM database
ADAR	the Genecards database and the OMIM database
MIR96	the Genecards database and the OMIM database
WRN	the Genecards database and the OMIM database
KIAA1334	the Genecards database and the OMIM database
NGN3	the Genecards database and the OMIM database
MIR25	the Genecards database and the OMIM database
MSH2	the Genecards database and the OMIM database
SAA1	the Genecards database and the OMIM database
KMT2A	the Genecards database and the OMIM database
IFNAI1	the Genecards database and the OMIM database
CYLD	the Genecards database and the OMIM database
FBXW7	the Genecards database and the OMIM database
HBB	the Genecards database and the OMIM database
KNG1	the Genecards database and the OMIM database
CASR	the Genecards database and the OMIM database
MIR30E	the Genecards database and the OMIM database
ITGAX	the Genecards database and the OMIM database
CDK2	the Genecards database and the OMIM database
BUB1B	the Genecards database and the OMIM database
MIR16-1	the Genecards database and the OMIM database
MDA5	the Genecards database and the OMIM database
CISS2	the Genecards database and the OMIM database
SLC46A1	the Genecards database and the OMIM database
MT-CO1	the Genecards database and the OMIM database
DKK1	the Genecards database and the OMIM database
NR1H4	the Genecards database and the OMIM database
RRM1	the Genecards database and the OMIM database
IL1RN	the Genecards database and the OMIM database
ERCC6	the Genecards database and the OMIM database
KRT7	the Genecards database and the OMIM database
SPA1	the Genecards database and the OMIM database
PV1	the Genecards database and the OMIM database
CDKN1C	the Genecards database and the OMIM database
FTDALS4	the Genecards database and the OMIM database
MECOM	the Genecards database and the OMIM database
POLE	the Genecards database and the OMIM database
AQP1	the Genecards database and the OMIM database
GFAP	the Genecards database and the OMIM database
ACTB	the Genecards database and the OMIM database
IL7R	the Genecards database and the OMIM database
ARGP1	the Genecards database and the OMIM database
MIR29C	the Genecards database and the OMIM database
MIR22	the Genecards database and the OMIM database
CD209	the Genecards database and the OMIM database
TLR4	the Genecards database and the OMIM database
IFI35	the Genecards database and the OMIM database
KRT19	the Genecards database and the OMIM database
SBDS	the Genecards database and the OMIM database
TNFRSF18	the Genecards database and the OMIM database
CXCL10	the Genecards database and the OMIM database
ADAMTS13	the Genecards database and the OMIM database
IL16	the Genecards database and the OMIM database
PLG	the Genecards database and the OMIM database
DIA4	the Genecards database and the OMIM database
MIRLET7D	the Genecards database and the OMIM database
TCF3	the Genecards database and the OMIM database
SLC7A7	the Genecards database and the OMIM database
TGIFLY	the Genecards database and the OMIM database
IL10RA	the Genecards database and the OMIM database
HFE	the Genecards database and the OMIM database
SERPINE1	the Genecards database and the OMIM database
TNFRSF13B	the Genecards database and the OMIM database
CYP2C8	the Genecards database and the OMIM database
MKI67	the Genecards database and the OMIM database
TSLP	the Genecards database and the OMIM database
ACVR1B	the Genecards database and the OMIM database
MIR17	the Genecards database and the OMIM database
VCAM1	the Genecards database and the OMIM database
IL4R	the Genecards database and the OMIM database
GPOA	the Genecards database and the OMIM database
MIR107	the Genecards database and the OMIM database
STAT2	the Genecards database and the OMIM database
CCL5	the Genecards database and the OMIM database
TGIF2LX	the Genecards database and the OMIM database
TP53	the Genecards database and the OMIM database
CR2	the Genecards database and the OMIM database
EWSR1	the Genecards database and the OMIM database
IFNGR1	the Genecards database and the OMIM database
MIR373	the Genecards database and the OMIM database
RABL3	the Genecards database and the OMIM database
MIR140	the Genecards database and the OMIM database
STK11	the Genecards database and the OMIM database
MX1	the Genecards database and the OMIM database
INSR	the Genecards database and the OMIM database
TGFBR2	the Genecards database and the OMIM database
TLR9	the Genecards database and the OMIM database
TTN	the Genecards database and the OMIM database
IL33	the Genecards database and the OMIM database
WNT13	the Genecards database and the OMIM database
LOX	the Genecards database and the OMIM database
MIR184	the Genecards database and the OMIM database
FLG	the Genecards database and the OMIM database
LRDD	the Genecards database and the OMIM database
IFNA1	the Genecards database and the OMIM database
ACP1	the Genecards database and the OMIM database
SMCR	the Genecards database and the OMIM database
CASP9	the Genecards database and the OMIM database
HLA-DRB1	the Genecards database and the OMIM database
PPA2	the Genecards database and the OMIM database
PDCD1	the Genecards database and the OMIM database
MEG3	the Genecards database and the OMIM database
MAP3K7	the Genecards database and the OMIM database
RAD51	the Genecards database and the OMIM database
TNFAIP2	the Genecards database and the OMIM database
KIAA1119	the Genecards database and the OMIM database
SNORA31	the Genecards database and the OMIM database
HTRA2	the Genecards database and the OMIM database
CDKN1A	the Genecards database and the OMIM database
NUP358	the Genecards database and the OMIM database
LPL	the Genecards database and the OMIM database
CAT	the Genecards database and the OMIM database
RAB11A	the Genecards database and the OMIM database
HLA-B	the Genecards database and the OMIM database
CMT1C	the Genecards database and the OMIM database
PRKCQ	the Genecards database and the OMIM database
PKM	the Genecards database and the OMIM database
LIPC	the Genecards database and the OMIM database
JAK3	the Genecards database and the OMIM database
ADAM17	the Genecards database and the OMIM database
JAK1	the Genecards database and the OMIM database
CTNND1	the Genecards database and the OMIM database
GCG	the Genecards database and the OMIM database
MT-CO2	the Genecards database and the OMIM database
LY6E	the Genecards database and the OMIM database
CXCL5	the Genecards database and the OMIM database
F5	the Genecards database and the OMIM database
CSD	the Genecards database and the OMIM database
ITCH	the Genecards database and the OMIM database
G6PC1	the Genecards database and the OMIM database
SCNN1A	the Genecards database and the OMIM database
ELAVL1	the Genecards database and the OMIM database
GATA2	the Genecards database and the OMIM database
SLC2A2	the Genecards database and the OMIM database
DIAR5	the Genecards database and the OMIM database
CFLAR	the Genecards database and the OMIM database
DDX58	the Genecards database and the OMIM database
DIAR7	the Genecards database and the OMIM database
GRP	the Genecards database and the OMIM database
CIAPIN1	the Genecards database and the OMIM database
PDGFRA	the Genecards database and the OMIM database
MCM6	the Genecards database and the OMIM database
PTPRJ	the Genecards database and the OMIM database
DMD	the Genecards database and the OMIM database
ADM	the Genecards database and the OMIM database
RRM2B	the Genecards database and the OMIM database
CCR5	the Genecards database and the OMIM database
MIR150	the Genecards database and the OMIM database
CD47	the Genecards database and the OMIM database
DLC1	the Genecards database and the OMIM database
RDMVID	the Genecards database and the OMIM database
SCN8A	the Genecards database and the OMIM database
VEGFD	the Genecards database and the OMIM database
ABCB11	the Genecards database and the OMIM database
UNC93B1	the Genecards database and the OMIM database
FZD3	the Genecards database and the OMIM database
OTULIN	the Genecards database and the OMIM database
ASXL1	the Genecards database and the OMIM database
IFIH1	the Genecards database and the OMIM database
ANE1	the Genecards database and the OMIM database
CYP2B6	the Genecards database and the OMIM database
IDH1	the Genecards database and the OMIM database
AZI2	the Genecards database and the OMIM database
NES	the Genecards database and the OMIM database
XRCC5	the Genecards database and the OMIM database
HIC5	the Genecards database and the OMIM database
POU5F1	the Genecards database and the OMIM database
HDAC1	the Genecards database and the OMIM database
YAP1	the Genecards database and the OMIM database
MUC5AC	the Genecards database and the OMIM database
MIR342	the Genecards database and the OMIM database
BMI1	the Genecards database and the OMIM database
MALAT1	the Genecards database and the OMIM database
ELP1	the Genecards database and the OMIM database
GH1	the Genecards database and the OMIM database
MAP2K1	the Genecards database and the OMIM database
AIM2	the Genecards database and the OMIM database
ICOS	the Genecards database and the OMIM database
SIRT1	the Genecards database and the OMIM database
TIMP2	the Genecards database and the OMIM database
ITGB3	the Genecards database and the OMIM database
UGT1A	the Genecards database and the OMIM database
IL1B	the Genecards database and the OMIM database
REN	the Genecards database and the OMIM database
NOXIN	the Genecards database and the OMIM database
GNB1	the Genecards database and the OMIM database
PIDD1	the Genecards database and the OMIM database
C1orf170	the Genecards database and the OMIM database
HPSE	the Genecards database and the OMIM database
IGF2R	the Genecards database and the OMIM database
POLD1	the Genecards database and the OMIM database
SILC1	the Genecards database and the OMIM database
AIG1	the Genecards database and the OMIM database
IL12B	the Genecards database and the OMIM database
POMC	the Genecards database and the OMIM database
PMS1	the Genecards database and the OMIM database
IL9	the Genecards database and the OMIM database
IIAE8	the Genecards database and the OMIM database
IL11	the Genecards database and the OMIM database
CAPUCIN	the Genecards database and the OMIM database
TGFB1I1	the Genecards database and the OMIM database
SAMD9	the Genecards database and the OMIM database
KITLG	the Genecards database and the OMIM database
LCN2	the Genecards database and the OMIM database
DNM1L	the Genecards database and the OMIM database
TXN	the Genecards database and the OMIM database
NFKBIA	the Genecards database and the OMIM database
IGFBP3	the Genecards database and the OMIM database
CDGG1	the Genecards database and the OMIM database
AZ2	the Genecards database and the OMIM database
FANCE	the Genecards database and the OMIM database
BECN1	the Genecards database and the OMIM database
ALB	the Genecards database and the OMIM database
CPT1A	the Genecards database and the OMIM database
ALDOB	the Genecards database and the OMIM database
HAMP	the Genecards database and the OMIM database
LMO1	the Genecards database and the OMIM database
SREBF1	the Genecards database and the OMIM database
ADPRHL2	the Genecards database and the OMIM database
DCC	the Genecards database and the OMIM database
SERPINC1	the Genecards database and the OMIM database
PMEPA1	the Genecards database and the OMIM database
HDFNRH	the Genecards database and the OMIM database
PLVAP	the Genecards database and the OMIM database
NOD2	the Genecards database and the OMIM database
CMT4A	the Genecards database and the OMIM database
IL21	the Genecards database and the OMIM database
EPAS1	the Genecards database and the OMIM database
NR1I2	the Genecards database and the OMIM database
MLH1	the Genecards database and the OMIM database
LMNA	the Genecards database and the OMIM database
DEXI	the Genecards database and the OMIM database
APOA1	the Genecards database and the OMIM database
HLA-C	the Genecards database and the OMIM database
C11orf65	the Genecards database and the OMIM database
CD69	the Genecards database and the OMIM database
FOXO3	the Genecards database and the OMIM database
KLF10	the Genecards database and the OMIM database
LTA	the Genecards database and the OMIM database
APR	the Genecards database and the OMIM database
ITGAE	the Genecards database and the OMIM database
IFNB1	the Genecards database and the OMIM database
GAPDH	the Genecards database and the OMIM database
DIAR12	the Genecards database and the OMIM database
APC	the Genecards database and the OMIM database
TLR2	the Genecards database and the OMIM database
DBR1	the Genecards database and the OMIM database
TROP1	the Genecards database and the OMIM database
EPLG1	the Genecards database and the OMIM database
PVT1	the Genecards database and the OMIM database
GPX1	the Genecards database and the OMIM database
P2RX7	the Genecards database and the OMIM database
CDKN2A	the Genecards database and the OMIM database
ETV6	the Genecards database and the OMIM database
CASP4	the Genecards database and the OMIM database
RAG2	the Genecards database and the OMIM database
IFITM1	the Genecards database and the OMIM database
RECQL4	the Genecards database and the OMIM database
PMM2	the Genecards database and the OMIM database
TPR	the Genecards database and the OMIM database
ABCC8	the Genecards database and the OMIM database
CEBPB	the Genecards database and the OMIM database
SCCS2	the Genecards database and the OMIM database
IL18R1	the Genecards database and the OMIM database
BCL10	the Genecards database and the OMIM database
CASP2	the Genecards database and the OMIM database
CCL3	the Genecards database and the OMIM database
SERPINA3	the Genecards database and the OMIM database
TSHR	the Genecards database and the OMIM database
RANBP2	the Genecards database and the OMIM database
ERN1	the Genecards database and the OMIM database
CSF1R	the Genecards database and the OMIM database
JUN	the Genecards database and the OMIM database
AZI1	the Genecards database and the OMIM database
BACH2	the Genecards database and the OMIM database
NF2	the Genecards database and the OMIM database
NRG1	the Genecards database and the OMIM database
VIT32	the Genecards database and the OMIM database
TREX1	the Genecards database and the OMIM database
TMEM90B	the Genecards database and the OMIM database
TFF1	the Genecards database and the OMIM database
TGFBI	the Genecards database and the OMIM database
EPHB2	the Genecards database and the OMIM database
CALM1	the Genecards database and the OMIM database
DEXRAS1	the Genecards database and the OMIM database
SNAI2	the Genecards database and the OMIM database
DDX3X	the Genecards database and the OMIM database
KCNN4	the Genecards database and the OMIM database
IFI54	the Genecards database and the OMIM database
G10P1	the Genecards database and the OMIM database
HAVCR2	the Genecards database and the OMIM database
UNC45A	the Genecards database and the OMIM database
PLAUR	the Genecards database and the OMIM database
CDKN3	the Genecards database and the OMIM database
FLT4	the Genecards database and the OMIM database
NME1	the Genecards database and the OMIM database
IFI75	the Genecards database and the OMIM database
CISH	the Genecards database and the OMIM database
CLCF1	the Genecards database and the OMIM database
DRA	the Genecards database and the OMIM database
SPINT2	the Genecards database and the OMIM database
MIR483	the Genecards database and the OMIM database
LACTB	the Genecards database and the OMIM database
TNFAIP8L2	the Genecards database and the OMIM database
HSPG2	the Genecards database and the OMIM database
BRAF	the Genecards database and the OMIM database
TFF3	the Genecards database and the OMIM database
FLNA	the Genecards database and the OMIM database
TWIST1	the Genecards database and the OMIM database
EPO	the Genecards database and the OMIM database
IL2RB	the Genecards database and the OMIM database
PAX5	the Genecards database and the OMIM database
NOTCH1	the Genecards database and the OMIM database
BAX	the Genecards database and the OMIM database
CD274	the Genecards database and the OMIM database
CMT2K	the Genecards database and the OMIM database
CP	the Genecards database and the OMIM database
IGHE	the Genecards database and the OMIM database
SFRP1	the Genecards database and the OMIM database
KLK3	the Genecards database and the OMIM database
IL1R1	the Genecards database and the OMIM database
CDH5	the Genecards database and the OMIM database
CYP24A1	the Genecards database and the OMIM database
ITIH4	the Genecards database and the OMIM database
TNFRSF10D	the Genecards database and the OMIM database
GSTT1	the Genecards database and the OMIM database
SLC16A1	the Genecards database and the OMIM database
PRKCA	the Genecards database and the OMIM database
M4S1	the Genecards database and the OMIM database
UGT1A3	the Genecards database and the OMIM database
CD40LG	the Genecards database and the OMIM database
SLC17A5	the Genecards database and the OMIM database
DIAR2	the Genecards database and the OMIM database
HGF	the Genecards database and the OMIM database
TYMP	the Genecards database and the OMIM database
RASSF1	the Genecards database and the OMIM database
SI	the Genecards database and the OMIM database
INSIG1	the Genecards database and the OMIM database
CYP3A4	the Genecards database and the OMIM database
PYCARD	the Genecards database and the OMIM database
MIR29A	the Genecards database and the OMIM database
ARID1A	the Genecards database and the OMIM database
SGMRT1	the Genecards database and the OMIM database
ITGAL	the Genecards database and the OMIM database
IL7	the Genecards database and the OMIM database
GUC2C	the Genecards database and the OMIM database
SAR1B	the Genecards database and the OMIM database
SCN5A	the Genecards database and the OMIM database
SCN9A	the Genecards database and the OMIM database
SOX2	the Genecards database and the OMIM database
SDHA	the Genecards database and the OMIM database
GATA4	the Genecards database and the OMIM database
COMT	the Genecards database and the OMIM database
VHL	the Genecards database and the OMIM database
IFI44	the Genecards database and the OMIM database
MIR26A1	the Genecards database and the OMIM database
RPS6KA3	the Genecards database and the OMIM database
PINCR	the Genecards database and the OMIM database
ROS1	the Genecards database and the OMIM database
TRADD	the Genecards database and the OMIM database
MT-TL1	the Genecards database and the OMIM database
LAP1	the Genecards database and the OMIM database
SLC6A3	the Genecards database and the OMIM database
LSINCT5	the Genecards database and the OMIM database
ERCC2	the Genecards database and the OMIM database
CEACAM3	the Genecards database and the OMIM database
DCLRE1C	the Genecards database and the OMIM database
UBC	the Genecards database and the OMIM database
FANCG	the Genecards database and the OMIM database
TINCR	the Genecards database and the OMIM database
PSMB9	the Genecards database and the OMIM database
ASC	the Genecards database and the OMIM database
FANCD2	the Genecards database and the OMIM database
HMGB1	the Genecards database and the OMIM database
CSF2	the Genecards database and the OMIM database
S100A9	the Genecards database and the OMIM database
PMS2	the Genecards database and the OMIM database
TRIF	the Genecards database and the OMIM database
BIRC3	the Genecards database and the OMIM database
RPS6KB1	the Genecards database and the OMIM database
DSPA3	the Genecards database and the OMIM database
LBR	the Genecards database and the OMIM database
TOP1	the Genecards database and the OMIM database
IL2RG	the Genecards database and the OMIM database
MYB	the Genecards database and the OMIM database
CDC25A	the Genecards database and the OMIM database
XRCC2	the Genecards database and the OMIM database
ADIPOQ	the Genecards database and the OMIM database
MINCR	the Genecards database and the OMIM database
